# Supplementary material for: Screening of the Toxicity of Polystyrene Nano- and Microplastics Alone and in Combination with Benzo(a)pyrene in Brine Shrimp Larvae and Zebrafish Embryos
Source: Nanomaterials (Basel). 2022 Mar 12;12(6):941. doi: 10.3390/nano12060941 (PMC8948799; doi:10.3390/nano12060941)
Supplement: Supplementary file 1 [file nanomaterials-12-00941-s001.zip]

Archive with 1 entries (1 files):
- nanomaterials-1600401-supplementary.pdf
